# Supplementary material for: Understanding How School-Based Interventions Can Tackle LGBTQ+ Youth Mental Health Inequality: A Realist Approach
Source: Int J Environ Res Public Health. 2023 Feb 28;20(5):4274. doi: 10.3390/ijerph20054274 (PMC10001812; doi:10.3390/ijerph20054274)
Supplement: Supplementary file 1 [file ijerph-20-04274-s001.zip]

Archive with 1 entries (1 files):
- ijerph-2045358-supplementary.pdf
